# Supplementary material for: COVID-19 Vaccination Effectiveness in the General Population of an Italian Province: Two Years of Follow-Up
Source: Vaccines (Basel). 2023 Aug 4;11(8):1325. doi: 10.3390/vaccines11081325 (PMC10459219; doi:10.3390/vaccines11081325)
Supplement: Supplementary file 1 [file vaccines-11-01325-s001.zip]

Archive with 1 entries (1 files):
- vaccines-2525127-supplementary.pdf
